# Supplementary material for: The Chikungunya Virus nsP3 Macro Domain Inhibits Activation of the NF-κB Pathway
Source: Viruses. 2025 Jan 29;17(2):191. doi: 10.3390/v17020191 (PMC11861268; doi:10.3390/v17020191)
Supplement: Supplementary file 1 [file viruses-17-00191-s001.zip]

Archive with 1 entries (1 files):
- viruses-3354263-supplementary.pptx
